# Supplementary material for: Revisiting the placental clock: Early corticotrophin-releasing hormone rise in recurrent preterm birth
Source: PLoS One. 2021 Sep 16;16(9):e0257422. doi: 10.1371/journal.pone.0257422 (PMC8445461; doi:10.1371/journal.pone.0257422)
Supplement: S4 File — This routine contains the formats applied to the variables in Shareddata.sas7bdat. (SAS) [file pone.0257422.s005.sas]

libname ShareCRH 'SAS-data-library';
*'SAS-data-library' is the path where the shared dataset is stored;

proc format;
   value yn12fmt 1='Yes'
                 2='No';
   value racefmt 1='Black'
                 2='White'
                 3='Hispanic'
               4-5='Other';
*Parity is the parity coming into the current pregnancy.
 All women in this dataset have at least one prior preterm (<37 weeks) delivery.  
 Consequently, there are no Para 0.;
   value parafmt 1='1' 2='2' 3='>2';

*Patnfmt: Pregnancy history pattern
       All labales of preterm are <37 weeks.
       1) One prior pregnancy and it was preterm (recall all in this dataset have at least 
          one prior preterm birth so with only one prior delivery it had to be preterm for
          the patient to qualify for the study).
       2) Two prior births, both preterm
       3) Two prior births (first term, last one preterm)
       4) Two prior births (first preterm, last one term)
       5) More than two prior births (of these there are 
          three consecutive preterm births)
       6) More than two prior births (of these the last 
          delivery is preterm)
       7) More than two prior births (of these at least
          one is preterm, excluding those already categorized
          as 5 or 6);
   value Patnfmt 1='P'
                 2='PP'
				 3='TP'
				 4='PT'
				 5='>2: PPP'
				 6='>2: Last P'
				 7='>2: other';
proc freq data=ShareCRH.SharedData;
table PatientID EGAatDelivery CRH24Ave CRH32Ave age race parity bmi Number PTB_RIsk;
format race racefmt. parity parafmt. PTB_RIsk Patnfmt.;
run;
